# Supplementary material for: Drug Loss at Arterial Bends Can Dominate Off-Target Drug Delivery by Paclitaxel-Coated Balloons
Source: Pharmaceutics. 2025 Feb 4;17(2):197. doi: 10.3390/pharmaceutics17020197 (PMC11858837; doi:10.3390/pharmaceutics17020197)
Supplement: Supplementary file 1 [file pharmaceutics-17-00197-s001.zip]

Archive with 1 entries (1 files):
- pharmaceutics-3396495-supplementary.pdf
